# Supplementary material for: Development and validation of a prognostic index for efficacy evaluation and prognosis of first-line chemotherapy in stage III–IV lung squamous cell carcinoma
Source: Eur Radiol. 2019 Jan 14;29(5):2388–98. doi: 10.1007/s00330-018-5912-2 (PMC6443600; doi:10.1007/s00330-018-5912-2)
Supplement: Supplementary file 1 — (XLSX 21 kb) [file 330_2018_5912_MOESM1_ESM.xlsx]

## Sheet: TTP
status	TTP	AST	AST for PIM	CEA	ALT	Signature	Signature for PIM	PIM score
1	7.1	21	0	4.97	16	-1.18213	0	0
1	7.67	19	0	5.81	20	-0.974544	1	1
1	16.37	26	0	6.01	34	-2.12428	0	0
1	3.22	20	0	7.41	15	-1.10094	1	1
1	1.1	13	1	4.83	13	-0.796625	1	2
1	3.3	23	0	6.43	43	-1.13909	0	0
1	7.83	14	0	36.31	11	-1.621	0	0
1	9.77	17	0	8.81	6	-1.29794	0	0
1	2	17	0	3.96	14	-1.1009	1	1
1	3.44	11	1	7.39	8	-1.50242	0	1
1	3.77	18	0	6.4	12	-1.02681	1	1
1	1.73	30	0	4.07	28	-0.832123	1	1
1	12.4	28	0	4.95	31	-1.41979	0	0
1	3.4	38	1	5.24	42	-1.08172	1	2
1	4.73	13	1	6.1	14	-1.64779	0	1
1	7.2	17	0	4.99	13	-1.58261	0	0
1	5.63	23	0	6.17	14	-0.876303	1	1
1	7.23	17	0	3.8	10	-1.02833	1	1
1	8	19	0	3.03	31	-1.16497	0	0
1	6.67	18	0	7.44	17	-1.17448	0	0
1	7	18	0	4.09	15	-1.21314	0	0
1	4.7	24	0	3.15	39	-1.01838	1	1
1	2.9	15	0	5.17	10	-1.17126	0	0
1	7.17	19	0	3.34	18	-2.40197	0	0
1	7.6	23	0	3.34	23	-1.51265	0	0
1	16.03	26	0	7.3	28	-1.7812	0	0
1	1.83	12	1	4.19	8	-1.04593	1	2
1	10	16	0	4.78	15	-1.157	0	0
1	3.21	21	0	5.44	15	-1.5334	0	0
1	5.53	49	1	5.97	33	-1.33493	0	1
1	12.57	27	0	7.41	23	-1.13817	0	0
1	1.9	12	1	6.23	21	-1.00284	1	2
1	2.75	12	1	3.22	11	-0.754662	1	2
1	3.2	19	0	4.83	19	-1.0231	1	1
1	2.1	30	0	6.09	31	-0.831503	1	1
1	5.53	24	0	8.81	26	-1.08637	1	1
1	2.3	15	0	4.43	13	-1.11544	1	1
1	11	19	0	3.66	10	-1.64633	0	0
1	1.53	30	0	4.47	20	-1.27143	0	0
1	13.63	18	0	7.06	18	-1.72367	0	0
1	1.67	9	1	5.55	15	-0.570303	1	2
1	2.37	21	0	4.43	8	-1.26929	0	0
1	1.57	8	1	7.16	7	-1.61795	0	1
1	3.43	18	0	4.13	20	-0.950202	1	1
1	2.12	14	0	4.48	11	-0.670539	1	1
1	5.57	17	0	5.52	21	-1.08738	1	1
1	1.74	46	1	7.96	41	-0.683089	1	2
1	6.47	24	0	3.55	23	-1.55747	0	0
1	4.2	17	0	4.56	11	-1.06386	1	1
1	1.37	27	0	2.53	27	-1.24226	0	0
1	2.87	22	0	3.37	21	-1.38582	0	0
1	4.57	19	0	4.99	21	-0.838735	1	1
1	1.68	16	0	6.74	12	-0.790173	1	1
1	2.23	15	0	6.74	18	-0.753899	1	1
1	4.67	11	1	3.8	9	-1.12786	0	1
1	3.62	19	0	4.31	26	-0.785967	1	1
1	3.61	21	0	4.47	21	-0.84474	1	1
1	12.53	14	0	5.72	12	-1.59564	0	0
1	3.6	20	0	9.01	42	-1.13075	0	0
1	2.8	12	1	5.2	9	-1.27243	0	1
1	4.1	16	0	5.15	11	-1.41536	0	0
1	1.8	10	1	7.81	7	-1.28751	0	1
1	1.75	18	0	8.97	21	-1.0231	1	1
1	4.33	18	0	3.65	9	-1.06039	1	1
1	1.82	15	0	7.71	60	-1.04708	1	1
1	1.93	50	1	4.13	70	-1.29045	0	1
1	1.83	15	0	6.27	10	-1.00354	1	1

## Sheet: OS
OS	Status	AST	AST for PIM	Signature	Signature for PIM
5.43333	1	105	1	-0.913334	1
7.73333	1	21	0	-1.18213	0
9.4	1	19	1	-0.974544	0
40.4667	1	26	0	-2.12428	0
5.43333	1	20	1	-1.10094	0
43.4333	1	13	1	-0.796625	1
11.7667	1	23	0	-1.13909	0
11.5333	1	14	0	-1.621	0
27.0333	1	17	0	-1.29794	0
8.7	1	9	1	-0.67796	1
26.2667	1	29	1	-0.989732	0
15.1333	1	17	1	-1.1009	0
34	0	14	1	-0.720485	0
19.5	1	11	0	-1.50242	1
6.96667	1	18	1	-1.02681	0
16.1	1	30	1	-0.832123	0
18.2333	1	28	0	-1.41979	0
11.5333	1	38	1	-1.08172	1
10.2667	1	13	0	-1.64779	1
12.9333	1	10	1	-0.667152	1
6.13333	1	11	0	-1.12782	1
21.3333	1	17	0	-1.58261	0
24.8	0	23	1	-0.876303	0
23.4333	0	17	1	-1.02833	0
21.2	0	19	0	-1.16497	0
12.7	1	18	0	-1.17448	0
12	0	18	0	-1.21314	0
10.9	1	24	1	-1.01838	0
8.56667	1	30	1	-0.891304	0
4.23333	1	15	0	-1.28205	0
6	1	15	0	-1.17126	0
7.73333	1	19	0	-2.40197	0
21.1	1	23	0	-1.51265	0
47.2667	0	26	0	-1.7812	0
6.96667	1	12	1	-1.04593	1
54.9333	0	16	0	-1.157	0
27.0333	1	21	0	-1.5334	0
10.5667	1	49	0	-1.33493	1
16.0667	1	16	0	-1.42185	0
8.86667	1	20	1	-0.664517	0
22.7333	1	27	0	-1.13817	0
3.63333	1	12	1	-1.00284	1
12.8667	1	17	1	-0.296563	0
51.8333	0	25	1	-0.780382	0
7.36667	1	12	1	-0.754662	1
15.2	1	19	1	-1.0231	0
6.2	1	30	1	-0.831503	0
6	1	24	1	-1.08637	0
7.06667	1	54	1	-1.08924	1
45.7333	0	26	1	-0.8692	0
10.9667	1	15	1	-1.11544	0
16.4333	1	19	0	-1.64633	0
34.6	1	17	0	-2.24715	0
2.3	1	30	0	-1.27143	0
7	1	13	0	-2.3986	1
20.8667	1	18	0	-1.72367	0
3.23333	1	9	1	-0.570303	1
8.56667	1	28	1	-1.10439	0
7.6	1	17	0	-1.15488	0
12.9333	1	21	0	-1.26929	0
6.23333	1	15	0	-1.7569	0
1.56667	1	8	0	-1.61795	1
2.96667	1	18	1	-0.950202	0
5.8	1	14	1	-0.670539	0
22.6	1	15	0	-1.78706	0
22.2333	1	17	1	-1.08738	0
11.1333	1	46	1	-0.683089	1
8.2	1	24	0	-1.55747	0
0	0	17	1	-1.06386	0
9.83333	1	22	0	-1.29863	0
27.1	0	27	0	-1.24226	0
12.0333	1	22	0	-1.38582	0
6.36667	1	19	1	-0.838735	0
6.16667	1	35	0	-1.44118	1
15.3667	1	10	1	-0.574242	1
6.73333	1	16	1	-0.790173	0
6.46667	1	15	1	-0.753899	0
12.4667	1	11	0	-1.12786	1
22.4333	0	25	0	-1.13188	0
10.4	1	19	1	-0.785967	0
8.96667	1	21	1	-0.84474	0
19.7333	0	14	0	-1.59564	0
10.9	1	20	0	-1.13075	0
18.5	0	22	0	-1.66285	0
10.6333	1	12	0	-1.27243	1
18.4333	0	25	1	-0.844077	0
14.0333	1	16	0	-1.41536	0
12.1667	1	10	0	-1.28751	1
2.6	1	18	1	-1.0231	0
14.2333	0	18	1	-1.06039	0
8.06667	1	15	1	-1.04708	0
6.26667	1	28	1	-0.823305	0
11.9333	0	50	0	-1.29045	1
10.5	0	15	1	-1.00354	0
9.8	0	13	1	-0.99851	1
7.73333	1	15	1	-0.989299	0
